# Supplementary material for: Dietary Diversity, Dietary Patterns, and Cardiometabolic Health in University Students: A Cross-Sectional Study
Source: Nutrients. 2026 Feb 2;18(3):511. doi: 10.3390/nu18030511 (PMC12899775; doi:10.3390/nu18030511)
Supplement: Supplementary file 1 [file nutrients-18-00511-s001.zip]

Archive with 1 entries (1 files):
- nutrients-4094772-supplementary.pdf
